# Supplementary material for: Isolation of Yeast Strains with Higher Proline Uptake and Their Applications to Beer Fermentation
Source: J Fungi (Basel). 2023 Nov 24;9(12):1137. doi: 10.3390/jof9121137 (PMC10744042; doi:10.3390/jof9121137)
Supplement: Supplementary file 1 [file jof-09-01137-s001.zip]

Archive with 1 entries (1 files):
- jof-2713601-supplementary.pdf
